# Supplementary material for: ARROW: Allele-Specific Recombined gRNA Design for Reduced Off-Target with Enhanced Specificity
Source: Bioengineering (Basel). 2025 Nov 12;12(11):1237. doi: 10.3390/bioengineering12111237 (PMC12649741; doi:10.3390/bioengineering12111237)
Supplement: Supplementary file 1 [file bioengineering-12-01237-s001.zip]

Archive with 1 entries (1 files):
- bioengineering-3934977-supplementary.pdf
